# Supplementary material for: Evaluation of Retinal and Posterior Segment Vascular Changes Due to Systemic Hypoxia Using Optical Coherence Tomography Angiography
Source: J Clin Med. 2024 Nov 7;13(22):6680. doi: 10.3390/jcm13226680 (PMC11594346; doi:10.3390/jcm13226680)
Supplement: Supplementary file 1 [file jcm-13-06680-s001.zip]

Archive with 1 entries (1 files):
- jcm-3256265-supplementary.pdf
